# Supplementary material for: Analysis of Several Pathways for Efficient Killing of Prostate Cancer Stem Cells: A Central Role of NF-κB RELA
Source: Int J Mol Sci. 2021 Aug 18;22(16):8901. doi: 10.3390/ijms22168901 (PMC8396252; doi:10.3390/ijms22168901)
Supplement: Supplementary file 1 [file ijms-22-08901-s001.zip]

Archive with 1 entries (1 files):
- ijms-1273889-supplementary.pdf
